# Supplementary material for: Small Bowel Transit and Altered Gut Microbiota in Patients With Liver Cirrhosis
Source: Front Physiol. 2018 May 1;9:470. doi: 10.3389/fphys.2018.00470 (PMC5946013; doi:10.3389/fphys.2018.00470)
Supplement: Supplementary file 6 [file Table_6.xls]

## Sheet: Sheet1
Detailed information of every study subject
	Characteristics of study subjects				Liver function						16s RNA genes sequence information
ID	Etiology	Age	Gender	BMI(kg/m^2）	ALT(U/L)	AST(U/L)	ALB(g/L)	TBIL(μmol/L)	PT(s)	Child-Pugh score	Sequence number	Sobs	Shannon	Ace	SBT	F/B	MDI
POST_1	hepatitis B virus infection	44	M	23.5	28.1	35.6	40.9	19.4	11.7	5	70332	309	3.84524	366.042	0.847085	3.07091	-0.597367
POST_2	hepatitis B virus infection	42	F	22.9	13.1	24.9	39.7	8.4	11.7	5	68069	408	4.14218	474.89	0.908566	3.46245	-0.271304
POST_3	hepatitis B virus infection	53	M	22.4	44.7	55.5	34.9	30.2	12.3	6	73037	422	4.10311	511.302	0.370966	6.33388	-0.103547
POST_4	hepatitis B virus infection	41	F	18.27	9.6	28.6	37.7	11.1	12.3	5	68211	385	3.89112	465.671	0.754068	2.7903	-0.341907
POST_5	alcoholic liver cirrhosis	36	M	22.28	29.8	37.3	40.9	18.7	13	5	64748	384	4.22805	442.511	0.821894	3.01423	-0.52554
POST_6	hepatitis B virus infection	40	F	24.2	22.8	36.7	42.4	13.1	11.8	5	64099	342	3.88066	401.454	0.770883	5.13844	-0.0853108
POST_7	hepatitis B virus infection	34	M	24	46.2	32.6	45.6	7.2	11.8	5	69842	400	3.9738	469.475	0.825556	3.91568	-0.260898
POST_8	hepatitis B virus infection	43	F	21.41	26.4	36.4	49.4	17.7	11.7	5	74605	356	3.94281	426.566	0.867803	4.67354	0.225103
POST_9	hepatitis B virus infection	50	F	22.2	32.3	37.1	42.4	25.5	13.1	5	60662	390	3.97342	467.579	0.875304	4.65478	0.71755
POST_10	hepatitis B virus infection	48	M	24.34	43.1	55.1	46.3	38	12.1	6	61287	384	3.93728	484.474	0.832261	3.89277	-0.372952
POST_11	hepatitis C virus infection	47	F	24.2	41.9	72.1	38.7	18.9	12.4	5	65918	377	4.04645	439.046	0.85473	3.90595	-0.0630031
POST_12	hepatitis B virus infection	61	F	22.2	40.6	73.6	37.5	15	12.3	5	74412	400	4.19867	465.337	0.813911	6.305	0.258201
POST_13	hepatitis B virus infection	65	M	23.2	35.8	73.8	41.9	26	11.8	5	71661	438	4.15506	511.672	0.934442	10.3256	1.08108
POST_14	hepatitis B virus infection	37	M	24	68.7	49.8	43.6	11.8	10.8	5	67871	390	4.2736	447.311	0.882683	9.20385	0.290079
POST_15	hepatitis B virus infection	35	M	19.19	42.3	37.7	45.6	20.6	13	5	62537	381	4.14466	446.023	0.819771	6.28068	0.349531
POST_16	hepatitis B virus infection	58	M	19.95	67.1	92.7	42.7	33.9	12.9	5	60918	377	4.13301	436.831	0.352391	4.93386	0.574805
POST_17	hepatitis B virus infection	52	F	21.66	19.5	38.5	43.2	14.6	12.4	5	61897	391	3.71613	461.159	0.16684	8.24486	1.46616
PRE_1	alcoholic liver cirrhosis	40	F	21.75	111.6	231.7	27.6	52.4	11.3	10	64214	363	3.70358	412.514	0.207918	6.08603	1.71091
PRE_2	hepatitis B virus infection	37	M	19.5	65.1	259	38.1	43.6	11.6	7	66946	392	3.84273	453.38	0.324686	1.47981	-0.567388
PRE_3	hepatitis B virus infection	40	F	20.47	87.1	198	26.9	34.4	17.7	9	58945	306	2.87814	360.837	0.2159	2.59329	0.607477
PRE_4	hepatitis C virus infection	30	F	21.68	12	19.7	41.1	14.3	13.3	6	67987	348	3.54561	407.129	0.594228	7.29124	0.502795
PRE_5	hepatitis B virus infection	57	M	21.69	50.6	39.7	39.6	22.2	12.4	6	68715	318	3.06371	358.529	0.407352	29.9506	3.18774
PRE_6	hepatitis B virus infection	50	F	20.49	44.7	40.8	43.2	10.6	12.5	5	65646	433	4.26896	478.61	0.451762	26.6083	0.799529
PRE_7	hepatitis B virus infection	60	M	19.09	12	24.8	48.9	20.6	12	5	64162	371	3.88645	443.958	0.571621	50.022	2.14598
PRE_8	autoimmune liver cirrhosis	57	F	22.8	57.8	118	26.5	33.4	16.9	7	73542	385	3.82603	542.343	0.0508728	14.154	0.775123
PRE_9	hepatitis B virus infection	55	M	18.33	19.4	30	38	35	15.1	6	67175	345	3.60716	421.816	0.50973	35.1035	1.94241
PRE_10	hepatitis B virus infection	52	M	18.09	24.2	46.8	43.5	42.7	13.8	6	58698	398	4.08849	476.112	0.39793	12.6395	1.12176
PRE_11	hepatitis B virus infection	57	F	22.04	39	40.1	41.5	11.3	11.2	5	68911	362	3.66504	434.525	0.234614	31.7912	0.731787
PRE_12	hepatitis B virus infection	45	F	21.4	40	50.3	36.9	32.5	13.4	5	78352	318	2.69216	378.127	0.517948	53.7747	0.127024
PRE_13	autoimmune liver cirrhosis	49	F	22.44	32.1	28	45.5	13.6	11.8	5	59425	357	3.81062	429.927	0.706612	28.848	1.1459
PRE_14	hepatitis B virus infection	40	F	18.1	10.6	27.4	42.1	11.8	11.9	5	63425	354	4.08042	421.288	0.201233	13.3388	1.05936
PRE_15	hepatitis B virus infection	36	F	19.9	35.7	50.7	51.8	19.1	12.6	5	67923	601	4.02725	737.576	0.380148	8.69557	0.816872
PRE_16	alcoholic liver cirrhosis	46	F	21.99	31.4	45.9	40.1	26.6	15.4	5	81260	619	3.80266	747.914	0.367756	13.4204	0.0435061
PRE_17	hepatitis B virus infection	52	M	22.34	35.1	75.4	31.7	39.8	16.7	7	72461	611	3.35056	742.354	0.537182	47.9102	1.95371
PRE_18	autoimmune liver cirrhosis	43	M	22.34	24.5	36.9	37.5	23.7	14.8	5	66533	799	4.00453	910.353	0.535852	20.6709	1.64404
PRE_19	hepatitis B virus infection	40	M	22.72	28.4	31.5	40.2	23.9	13.4	5	80765	720	3.79636	829.539	0.511718	29.4436	2.32265
NC_1	N/A	36	M	22.8624	N/A	N/A	N/A	N/A	12.5	N/A	69217	368	4.08604	434.248	N/A	2.77219	0.0203186
NC_2	N/A	37	M	23.7812	N/A	N/A	N/A	N/A	11.7	N/A	70681	378	4.12093	469.244	N/A	3.06158	0.134044
NC_3	N/A	27	M	22.5981	N/A	N/A	N/A	N/A	11.4	N/A	67379	437	4.10902	540.843	N/A	2.95221	0.124216
NC_4	N/A	43	F	23.8281	N/A	N/A	N/A	N/A	12.7	N/A	73137	353	3.81994	423.655	N/A	4.28736	-0.43179
NC_5	N/A	33	M	20.3954	N/A	N/A	N/A	N/A	12.3	N/A	73569	344	3.7356	389.551	N/A	1.88608	-1.06125
NC_6	N/A	52	F	23.6244	N/A	N/A	N/A	N/A	12.4	N/A	72699	356	3.76005	426.527	N/A	2.68213	0.502269
NC_7	N/A	48	M	22.2063	N/A	N/A	N/A	N/A	13	N/A	77506	376	3.8589	444.799	N/A	4.43783	-0.285833
NC_8	N/A	59	F	22.6003	N/A	N/A	N/A	N/A	11.9	N/A	75428	341	3.74573	414.297	N/A	2.12602	-0.819906
NC_9	N/A	29	M	22.0604	N/A	N/A	N/A	N/A	12.2	N/A	68998	389	4.05256	436.457	N/A	5.17111	-0.424758
NC_10	N/A	43	F	23.5078	N/A	N/A	N/A	N/A	12.5	N/A	74331	355	3.75643	501.562	N/A	2.66992	-0.735726
NC_11	N/A	60	M	23.0518	N/A	N/A	N/A	N/A	11.7	N/A	66555	343	3.71978	393.309	N/A	2.7477	-0.760914
NC_12	N/A	47	F	23.2335	N/A	N/A	N/A	N/A	12.3	N/A	69834	354	3.9423	427.226	N/A	2.40443	-0.41188
NC_13	N/A	55	M	23.1834	N/A	N/A	N/A	N/A	11.3	N/A	70012	386	3.70421	474	N/A	1.74695	-1.0662
NC_14	N/A	58	F	22.1003	N/A	N/A	N/A	N/A	12.6	N/A	66326	303	3.47218	349.024	N/A	3.17402	-0.841472
NC_15	N/A	35	M	22.232	N/A	N/A	N/A	N/A	12.1	N/A	71534	324	3.29692	387.412	N/A	1.88521	-1.88496
NC_16	N/A	39	F	23.533	N/A	N/A	N/A	N/A	11	N/A	68530	292	2.87611	345.248	N/A	2.78965	-1.47974
NC_17	N/A	55	M	24.5578	N/A	N/A	N/A	N/A	12.7	N/A	78385	353	3.87632	466.063	N/A	3.7348	0.594443
NC_18	N/A	36	F	23.7332	N/A	N/A	N/A	N/A	12.2	N/A	69147	380	4.16476	447.668	N/A	3.18701	-0.0910486
NC_19	N/A	39	M	24.0055	N/A	N/A	N/A	N/A	11.7	N/A	63179	339	3.39688	491.628	N/A	0.864676	-1.16004
NC_20	N/A	45	M	20.2848	N/A	N/A	N/A	N/A	12.4	N/A	64237	317	3.74475	376.91	N/A	2.60383	0.586608

## Sheet: Sheet2
Name	SBT3	child评分
POST.1	0.847085	5
POST.10	0.832261	6
POST.11	0.85473	5
POST.12	0.813911	5
POST.13	0.934442	5
POST.14	0.882683	5
POST.15	0.819771	5
POST.16	0.352391	5
POST.17	0.16684	5
POST.2	0.908566	5
POST.3	0.370966	6
POST.4	0.754068	5
POST.5	0.821894	5
POST.6	0.770883	5
POST.7	0.825556	5
POST.8	0.867803	5
POST.9	0.875304	5
PRE.1	0.207918	10
PRE.10	0.39793	6
PRE.11	0.234614	5
PRE.12	0.517948	5
PRE.13	0.706612	5
PRE.14	0.201233	5
PRE.15	0.380148	5
PRE.16	0.367756	5
PRE.17	0.537182	7
PRE.18	0.535852	5
PRE.19	0.511718	5
PRE.2	0.324686	7
PRE.3	0.2159	9
PRE.4	0.594228	6
PRE.5	0.407352	6
PRE.6	0.451762	5
PRE.7	0.571621	5
PRE.8	0.0508728	7
PRE.9	0.50973	6
